# Supplementary material for: Nursery Application of Raw and Thermally Treated Hermetia illucens Frass Shows Dose-Dependent Effects Against Fusarium oxysporum f. sp. lycopersici on Tomato Under Greenhouse Conditions
Source: Insects. 2026 Jun 26;17(7):669. doi: 10.3390/insects17070669 (PMC13411600; doi:10.3390/insects17070669)
Supplement: Supplementary file 1 [file insects-17-00669-s001.zip]

Archive with 1 entries (1 files):
- insects-4258996-supplementary.pdf
